# Supplementary material for: Modeling PAH Mixture Interactions in a Human In Vitro Organotypic Respiratory Model
Source: Int J Mol Sci. 2024 Apr 13;25(8):4326. doi: 10.3390/ijms25084326 (PMC11050152; doi:10.3390/ijms25084326)
Supplement: Supplementary file 1 [file ijms-25-04326-s001.zip]

Archive with 1 entries (1 files):
- Colvin et al_Supplemental.pdf
